# Supplementary material for: Partially Alternative Feeding with Fermented Distillers’ Grains Modulates Gastrointestinal Flora and Metabolic Profile in Guanling Cattle
Source: Animals (Basel). 2023 Nov 7;13(22):3437. doi: 10.3390/ani13223437 (PMC10668747; doi:10.3390/ani13223437)
Supplement: Supplementary file 1 [file animals-13-03437-s001.zip]

Archive with 1 entries (1 files):
- animals-2646241-supplementary.xlsx
