# Supplementary material for: Partially Alternative Feeding with Fermented Distillers’ Grains Modulates Gastrointestinal Flora and Metabolic Profile in Guanling Cattle
Source: Animals (Basel). 2023 Nov 7;13(22):3437. doi: 10.3390/ani13223437 (PMC10668747; doi:10.3390/ani13223437)
Supplement: Supplementary file 1 [file animals-13-03437-s001.zip › animals-2646241-supplementary.xlsx]

## Sheet: TABLE S1
Supplementary Table
TABLE S1 | Composition and nutritional content of experimental diets varying in levels of fermented distillers’ grain (FDG)
Items	BD	15%FDG	30%FDG	FDG
Ingredient, % DM inclusion
Pennisetum Sinese Roxb	60	60	60
Groundcorn	20	10	0
Soybean meal	6	3	0
Rapeseed meal	4	2	0
Wheat bran	8	8	8
FDG	0	15	30
Supplement
Rock fine	1.4	1.4	1.4
Salt	0.05	0.05	0.05
Calcium bisulfate	0.42	0.42	0.42
Sodium sulfate	0.08	0.08	0.08
Microelement additive	0.05	0.05	0.05
Total	100	100	100
Chemical analysis
Dry matter (%)	70.58	70.68	71.2	31.5
Gross energy (MJ/kg DM)	15.76	16.6	16.7	18.69
Crude protein (% DM)	11.4	12.64	13.88	21.88
Neutral detergent fiber (% DM)	54.47	55.47	56.47	36.56
Acid detergent fiber (% DM)	29.37	32.96	36.54	23.33
Ether extract (% DM)	3.3	3.67	4.03	6.52
Total P (% DM)	0.72	0.74	0.77	0.76
Total K (% DM)	1.22	1.15	0.95	0.45
Calcium (% DM)	0.82	0.83	0.83	0.43
Amino acid (% DM)
Aspartic acid	0.45	0.56	0.75	2.87
Threonine	0.22	0.3	0.4	1.39
Serine	0.25	0.31	0.46	1.89
Glutamic acid	0.85	1.26	2.13	4.23
Proline	0.24	0.38	0.63	3.49
Glycine	0.26	0.34	0.47	1.44
Alanine	0.35	0.55	0.87	2.26
Valine	0.26	0.36	0.52	1.62
Methionine	0.1	0.13	0.19	0.85
Isoleucine	0.21	0.3	0.42	1.43
Leucine	0.42	0.63	0.96	3.94
Tyrosine	0.23	0.29	0.36	1.53
Phenylalanine	0.34	0.43	0.56	1.93
Lysine	0.21	0.26	0.31	1.02
Histidine	0.35	0.42	0.5	0.92
Arginine	0.18	0.22	0.31	1.55
